# Supplementary material for: Comparative Efficacy and Safety of Neoadjuvant Immunotherapy with Nivolumab vs. Pembrolizumab in Resectable Non-Small Cell Lung Cancer: A Systematic Review
Source: Curr Oncol. 2024 Oct 18;31(10):6289–99. doi: 10.3390/curroncol31100469 (PMC11506529; doi:10.3390/curroncol31100469)
Supplement: Supplementary file 1 [file curroncol-31-00469-s001.zip]

Archive with 1 entries (1 files):
- curroncol-3189649-supplementary.pdf
